# Supplementary material for: Molecular Target Discovery and Systemic Mechanism Analysis of Teriflunomide for Dry Eye Disease
Source: Curr Issues Mol Biol. 2026 May 9;48(5):492. doi: 10.3390/cimb48050492 (PMC13206075; doi:10.3390/cimb48050492)
Supplement: Supplementary file 1 [file cimb-48-00492-s001.zip]

Archive with 3 entries (3 files):
- Supplementary.pdf
- TableS1.csv
- TableS2.csv
