# Supplementary material for: Molecular Target Discovery and Systemic Mechanism Analysis of Teriflunomide for Dry Eye Disease
Source: Curr Issues Mol Biol. 2026 May 9;48(5):492. doi: 10.3390/cimb48050492 (PMC13206075; doi:10.3390/cimb48050492)
Supplement: Supplementary file 1 [file cimb-48-00492-s001.zip › TableS1.csv]

gene_mm	gene_hs
Ada	ADA
Btk	BTK
C1qa	C1QA
C1qb	C1QB
C1qc	C1QC
C3ar1	C3AR1
Cacnb3	CACNB3
Cd300a	CD300A
Cd47	CD47
Cfp	CFP
Clu	CLU
Fcer1g	FCER1G
Fcgr2b	FCGR2B
H2-Ab1	HLA-DQB1
Hck	HCK
Ifi204	PYHIN1
Ifi205	PYHIN1
Il1b	IL1B
Inpp5d	INPP5D
Kcnn4	KCNN4
Klhl6	KLHL6
Klrd1	KLRD1
Laptm5	LAPTM5
Lat2	LAT2
Lck	LCK
Lcp2	LCP2
Lgals3	LGALS3
Lpxn	LPXN
Mndal	PYHIN1
Myo1g	MYO1G
Nckap1l	NCKAP1L
Nfam1	NFAM1
Nfkbid	NFKBID
Pak1	PAK1
Pik3cd	PIK3CD
Plcl2	PLCL2
Plscr1	PLSCR1
Ptprc	PTPRC
Rela	RELA
Rftn1	RFTN1
Rnf31	RNF31
Themis2	THEMIS2
Thy1	THY1
Tyrobp	TYROBP
Vav1	VAV1
Zbp1	ZBP1
Znfx1	ZNFX1
Adam8	ADAM8
Alox5ap	ALOX5AP
Cebpb	CEBPB
Fcgr1	FCGR1A
Fcgr4	FCGR3B
Hp	HP
Prcp	PRCP
Ptges	PTGES
Serpina3n	SERPINA3
Tfrc	TFRC
Tnf	TNF
Adcy7	ADCY7
Arg1	ARG1
Arid5a	ARID5A
B2m	B2M
Batf	BATF
Bcl3	BCL3
Card9	CARD9
Ccr2	CCR2
Cd274	CD274
Cd48	CD48
Cd74	CD74
Cd84	CD84
Cd86	CD86
Clcf1	CLCF1
Clec4a3	CLEC4C
Csf2rb2	CSF2RB
Ctss	CTSS
Cx3cr1	CX3CR1
Erap1	ERAP1
H2-DMa	HLA-DMA
H2-DMb1	HLA-DMB
Havcr2	HAVCR2
Hfe	HFE
Icam1	ICAM1
Il18bp	IL18BP
Il18r1	IL18R1
Il21r	IL21R
Irf1	IRF1
Irf7	IRF7
Jak2	JAK2
Ly9	LY9
Nfkb2	NFKB2
Nod2	NOD2
Pirb	LILRB1
Prkcq	PRKCQ
Relb	RELB
Rsad2	RSAD2
Sash3	SASH3
Sipa1	SIPA1
Slamf7	SLAMF7
Slc11a1	SLC11A1
Spn	SPN
Tap1	TAP1
Tap2	TAP2
Tcirg1	TCIRG1
Tgfb1	TGFB1
Tnfrsf13b	TNFRSF13B
Tnfrsf1b	TNFRSF1B
Unc93b1	UNC93B1
Was	WAS
Cd83	CD83
Dock2	DOCK2
Elf4	ELF4
Il15	IL15
Lgals9	LGALS14
Ptger4	PTGER4
Rasal3	RASAL3
Runx1	RUNX1
Socs1	SOCS1
Vsir	VSIR
Wdfy4	WDFY4
Bcl11b	BCL11B
Il6ra	IL6R
Slpi	SLPI
Wfdc12	WFDC12
Calr	CALR
Ctsh	CTSH
Lgmn	LGMN
Psmb8	PSMB8
Psme1	PSME1
Rab8b	RAB8B
Tapbp	TAPBP
Tapbpl	TAPBPL
Cd38	CD38
Fyn	FYN
Tec	TEC
Cxcl10	CXCL10
Lyz2	LYZ
Pglyrp1	PGLYRP1
Arhgef2	ARHGEF2
Arrb2	ARRB2
Atf3	ATF3
Atp2a3	ATP2A3
Bak1	BAK1
Bax	BAX
Bbc3	BBC3
Bcl2a1a	BCL2A1
Bex3	BEX3
Bnip3	BNIP3
Casp1	CASP1
Cdkn1a	CDKN1A
Chchd10	CHCHD10
Crip1	CRIP1
Ddias	DDIAS
Dnaja1	DNAJA1
E2f1	E2F1
Eef1e1	EEF1E1
Eno1	ENO1
Fam162a	FAM162A
Fas	FAS
Fgfr1	FGFR1
Fignl1	FIGNL1
Grina	GRINA
Gstp1	GSTP1
Hells	HELLS
Hif1a	HIF1A
Hmgb2	HMGB2
Hmox1	HMOX1
Lmna	LMNA
Mcl1	MCL1
Meis3	MEIS3
Melk	MELK
Mif	MIF
Msh6	MSH6
Muc1	MUC1
Nrp1	NRP1
Pdia3	PDIA3
Phlda3	PHLDA3
Pml	PML
Ppif	PPIF
Prelid1	PRELID1
Prkca	PRKCA
Sfn	SFN
Siah2	SIAH2
Skil	SKIL
Spi1	SPI1
Thbs1	THBS1
Tnfsf10	TNFSF10
Trp53	TP53
Yap1	YAP1
Zfp385a	ZNF385A
Ccr5	CCR5
Cdk1	CDK1
Chmp4b	CHMP4B
Cxcr4	CXCR4
Dynlt1b	DYNLT1
Ifitm1	IFITM1
Ifitm3	IFITM1
Itgb7	ITGB7
Lgals1	LGALS1
Ly6e	LY6E
Rpsa	RPSA
Selplg	SELPLG
Siva1	SIVA1
Tnfrsf4	TNFRSF4
Trim12c	TRIM5
Trim21	TRIM21
Trim25	TRIM25
Trim34a	TRIM34
Trim5	TRIM5
Trim59	TRIM59
Tyro3	TYRO3
Vps37b	VPS37B
Apol9a	APOL4
Ccl5	CCL5
Gapdh	GAPDH
Bst2	BST2
Cd180	CD180
Dock10	DOCK10
Irf8	IRF8
Itga4	ITGA4
Lyl1	LYL1
Mmp14	MMP14
Sh3kbp1	SH3KBP1
St3gal1	ST3GAL1
Tbc1d10c	TBC1D10C
Vcam1	VCAM1
Lyn	LYN
Prkch	PRKCH
Lgals3bp	LGALS3BP
Ly96	LY96
Ncf1	NCF1
Fut4	FUT4
Gcnt1	GCNT1
Itgal	ITGAL
Mdk	MDK
Pecam1	PECAM1
Pik3cg	PIK3CG
Plvap	PLVAP
Podxl2	PODXL2
Ptafr	PTAFR
Ripk3	RIPK3
Sell	SELL
Selp	SELP
Sirpa	SIRPG
St3gal4	ST3GAL4
Cmpk2	CMPK2
Irgm1	IRGM
Irgm2	IRGM
Litaf	LITAF
Ly86	LY86
Tlr1	TLR1
Tlr2	TLR2
Vim	VIM
Zfp36	ZFP36
Aif1	AIF1
Ccl12	CCL8
Ccl6	CCL23
Gbp2	GBP2
Gbp3	GBP4
Gbp7	GBP4
Gbp8	GBP6
Gbp9	GBP6
Nlrc5	NLRC5
Nmi	NMI
Parp14	PARP14
Parp9	PARP9
Sp100	SP140
Stat1	STAT1
Adar	ADAR
Birc3	BIRC3
Ddx60	DDX60
Dhx58	DHX58
Gpatch3	GPATCH3
Ifih1	IFIH1
Oas1a	OAS1
Oas1g	OAS1
Oas3	OAS3
Oasl1	OASL
Coro1a	CORO1A
Ifi35	IFI35
Itgb2	ITGB2
Lcp1	LCP1
Mfng	MFNG
Rac2	RAC2
Bin2	BIN2
Csf1r	CSF1R
Csf3r	CSF3R
Cxcl16	CXCL16
Cxcr6	CXCR6
Prex1	PREX1
Vegfa	VEGFA
Csf2ra	CSF2RA
Ifngr1	IFNGR1
Ifngr2	IFNGR2
Ifnlr1	IFNLR1
Il10ra	IL10RA
Il13ra1	IL13RA1
Il18rap	IL18RAP
Il1r2	IL1R2
Il2rb	IL2RB
Il2rg	IL2RG
Irak3	IRAK3
Irf5	IRF5
Isg15	ISG15
Oas2	OAS2
Ptpn1	PTPN1
Samhd1	SAMHD1
Stat2	STAT2
Tnfrsf18	TNFRSF18
Traf1	TRAF1
Ugcg	UGCG
Usp18	USP18
Gprc5b	GPRC5B
Slamf9	SLAMF9
Acp5	ACP5
Anxa3	ANXA3
Cyba	CYBA
Gsdmd	GSDMD
Lcn2	LCN2
Mpeg1	MPEG1
Plac8	PLAC8
Cotl1	COTL1
Il17ra	IL17RA
Ltf	LTF
Plcg2	PLCG2
S100a9	S100A9
Trim62	TRIM62
Dtx3l	DTX3L
Eif2ak2	EIF2AK2
Htra1	HTRA1
Ifit1	IFIT1B
Ifit2	IFIT2
Ifit3	IFIT3
Irf9	IRF9
Itgax	ITGAX
Mlkl	MLKL
Mx2	MX1
Ptpn22	PTPN22
Rtp4	RTP4
Slfn8	SLFN13
Slfn9	SLFN13
Trim13	TRIM13
Zc3hav1	ZC3HAV1
Tmem176a	TMEM176A
Frem2	FREM2
Grhl2	GRHL2
Mks1	MKS1
Osr2	OSR2
Wnt5a	WNT5A
Zbtb16	ZBTB16
Anxa1	ANXA1
Col18a1	COL18A1
E2f8	E2F8
Hsf4	HSF4
Krt14	KRT14
Krt17	KRT17
Lbh	LBH
Map1b	MAP1B
Msn	MSN
Slc44a4	SLC44A4
Sox4	SOX4
Tagln2	TAGLN2
Trim16	TRIM16
Xdh	XDH
Apoe	APOE
P2ry6	P2RY6
Milr1	MILR1
Plek	PLEK
Rab27a	RAB27A
Calm2	CALM1
Car2	CA2
Gngt2	GNGT2
Gpr65	GPR65
Stmn1	STMN1
Alas1	ALAS1
Ccnb2	CCNB2
Ets1	ETS1
Hcls1	HCLS1
Id2	ID2
Ikzf1	IKZF1
Klf13	KLF13
Klf2	KLF2
Lipa	LIPA
Mertk	MERTK
Rassf2	RASSF2
Psmb10	PSMB10
C3	C3
C4b	C4B
Cd55	CD55
Ighm	IGHM
Igkc	IGKC
Lacc1	LACC1
Nfkbia	NFKBIA
Pik3ap1	PIK3AP1
Slc15a3	SLC15A3
Smpdl3b	SMPDL3B
Tlr7	TLR7
Bcl6	BCL6
Hmces	HMCES
Ung	UNG
Tlr3	TLR3
Cd2	CD2
Tslp	TSLP
Scimp	SCIMP
Cd4	CD4
Irf4	IRF4
Myd88	MYD88
Prdx4	PRDX4
S100a4	S100A4
Shisa5	SHISA5
Slc20a1	SLC20A1
Tifab	TIFAB
Ccdc88b	CCDC88B
Fermt3	FERMT3
Hsph1	HSPH1
Tnfaip8l2	TNFAIP8L2
Cyp7b1	CYP7B1
Cbfa2t3	CBFA2T3
Egr1	EGR1
Fos	FOS
Il4ra	IL4R
Klf10	KLF10
Ly6d	LY6D
Nrros	NRROS
Pde1b	PDE1B
Snx10	SNX10
Tcf7	TCF7
Trib1	TRIB1
Gpsm3	GPSM3
Pla2g7	PLA2G7
Fes	FES
Fgr	FGR
Nr4a3	NR4A3
Rhoh	RHOH
Arhgap25	ARHGAP25
Syk	SYK
Lmbr1l	LMBR1L
Ecm1	ECM1
Parp3	PARP3
Cd200	CD200
Lst1	LST1
Arhgdib	ARHGDIB
Ubash3b	UBASH3B
Srgn	SRGN
Metrnl	METRNL
Socs3	SOCS3
Trafd1	TRAFD1
Aoah	AOAH
Cd200r1	CD200R1
Dusp10	DUSP10
Foxp3	FOXP3
Tnfaip3	TNFAIP3
Aim2	AIM2
Nlrc3	NLRC3
Tmsb4x	TMSB4X
Trim40	TRIM40
Zc3h12a	ZC3H12A
Birc5	BIRC5
Col6a3	COL6A3
Serpinb6a	SERPINB6
Serpine2	SERPINE2
Serping1	SERPING1
Spink5	SPINK5
Pbk	PBK
Tspan8	TSPAN8
Errfi1	ERRFI1
Lilra6	LILRB1
Pira2	LILRB1
Apobec3	APOBEC3H
Fam111a	FAM111A
Parp10	PARP10
Ccl9	CCL23
Acvr1	ACVR1
Asph	ASPH
Axin2	AXIN2
Bbs7	BBS7
Bhlhe41	BHLHE41
Cc2d2a	CC2D2A
Celsr2	CELSR2
Crb2	CRB2
Cyp26b1	CYP26B1
Edn1	EDN1
Fgf10	FGF10
Fgf2	FGF2
Hipk2	HIPK2
Ift140	IFT140
Ift172	IFT172
Kdm2b	KDM2B
Ldb1	LDB1
Lefty1	LEFTY2
Lmx1b	LMX1B
Megf8	MEGF8
Ndrg4	NDRG4
Nphp3	NPHP3
Nrarp	NRARP
Otx1	OTX1
Ovol2	OVOL2
Pbx1	PBX1
Pcgf2	PCGF2
Pcsk6	PCSK6
Plxna2	PLXNA2
Ptch1	PTCH1
Rarg	RARG
Robo1	ROBO1
Ror2	ROR2
Rpgrip1l	RPGRIP1L
Sema3c	SEMA3C
Smad5	SMAD5
Syngap1	SYNGAP1
Wnt6	WNT6
Cnn2	CNN2
Itgb3	ITGB3
Ncf4	NCF4
Pld4	PLD4
Rps6ka1	RPS6KA1
Gcnt2	GCNT2
Plekha2	PLEKHA2
Tpm1	TPM1
Aldh1a3	ALDH1A3
Bin1	BIN1
Btg1	BTG1
Ect2	ECT2
Foxa1	FOXA1
Gadd45a	GADD45A
Gadd45g	GADD45G
Igfbp3	IGFBP3
Mmp3	MMP3
Mybl2	MYBL2
Olfm1	OLFM1
Phlda1	PHLDA1
Rgcc	RGCC
Top2a	TOP2A
Lpl	LPL
Mcoln2	MCOLN2
Crlf2	CRLF2
Cybb	CYBB
Il33	IL33
Mapk13	MAPK13
Ninj1	NINJ1
F2rl1	F2RL1
Gbp5	GBP5
Tlr6	TLR6
Tmem106a	TMEM106A
Cdc6	CDC6
Cks2	CKS2
Dbf4	DBF4
Fam20a	FAM20A
Mob3a	MOB3A
Pik3r5	PIK3R5
Tpx2	TPX2
Unc119	UNC119
Itgam	ITGAM
Bcar3	BCAR3
Gadd45b	GADD45B
Rab31	RAB31
Sirpb1b	SIRPG
Cacna1i	CACNA1I
Scamp5	SCAMP5
Stxbp1	STXBP1
Stx3	STX3
Kpna2	KPNA2
Foxn1	FOXN1
Jak3	JAK3
Rara	RARA
Runx3	RUNX3
Arhgef19	ARHGEF19
Dab2	DAB2
Fzd7	FZD7
Gpc4	GPC4
Prickle1	PRICKLE1
Ptk7	PTK7
Znrf3	ZNRF3
Gpr183	GPR183
Atp1a2	ATP1A2
Hap1	HAP1
Jph2	JPH2
Akna	AKNA
Fut9	FUT9
Rin3	RIN3
Slit2	SLIT2
Stk10	STK10
Celf2	CELF2
Ddx17	DDX17
Fxr1	FXR1
Hnrnpl	HNRNPL
Khdrbs1	KHDRBS1
Khdrbs3	KHDRBS3
Nup98	NUP98
Rbfox2	RBFOX2
Rbm10	RBM10
Rbm15	RBM15
Rbm7	RBM7
Rbm8a	RBM8A
Sf3b4	SF3B4
Sfswap	SFSWAP
Smu1	SMU1
Srpk2	SRPK2
Srrm1	SRRM1
Srsf4	SRSF4
Tra2a	TRA2A
U2af2	U2AF2
Anxa2	ANXA2
Lxn	LXN
Psmb9	PSMB9
Psme2	PSME2
Serpinb8	SERPINB8
Ubxn1	UBXN1
Agpat2	AGPAT2
Casp8	CASP8
Ripk2	RIPK2
Sigirr	SIGIRR
Abl2	ABL2
C2	C2
Cd14	CD14
Cd52	CD52
Ncf2	NCF2
Ifi44	IFI44
Bglap	BGLAP
Bglap2	BGLAP
Bglap3	BGLAP
Gch1	GCH1
Abcb1a	ABCB1
Akr1b8	AKR1B10
Brip1	BRIP1
Cldn1	CLDN1
Dhfr	DHFR2
Esd	ESD
Glrx	GLRX
Gpx1	GPX1
Gpx3	GPX3
Inhbb	INHBB
Mgst3	MGST3
Mt1	MT1F
Nos3	NOS3
Penk	PENK
Prdx1	PRDX1
Ptgs1	PTGS1
Rdh12	RDH12
Sod3	SOD3
Srd5a1	SRD5A1
Srxn1	SRXN1
Tyms	TYMS
Cxcl14	CXCL14
Dusp1	DUSP1
Egr2	EGR2
Enah	ENAH
Lamc2	LAMC2
Nr4a1	NR4A1
Sema6b	SEMA6B
Sema7a	SEMA7A
Fgl2	FGL2
Il7r	IL7R
Malt1	MALT1
Mitd1	MITD1
Cfl1	CFL1
Ctsb	CTSB
Isg20	ISG20
Itga5	ITGA5
Tmem41b	TMEM41B
Fzd4	FZD4
Acsl1	ACSL1
Acsm1	ACSM1
Aldh3a1	ALDH3A1
Aox1	AOX1
Bphl	BPHL
Cyp2a5	CYP2A13
Cyp2f2	CYP2F1
Cyp2r1	CYP2R1
Cyp2s1	CYP2S1
Ephx1	EPHX1
Fmo2	FMO2
Fmo5	FMO5
Gsta3	GSTA5
Gsto1	GSTO1
Rora	RORA
Cldn2	CLDN2
Sdc3	SDC3
Marcksl1	MARCKSL1
Dhdh	DHDH
Gstk1	GSTK1
Gstm1	GSTM1
Cdc45	CDC45
Cdc7	CDC7
Cdt1	CDT1
Gmnn	GMNN
Mcm10	MCM10
Mcm2	MCM2
Mcm3	MCM3
Mcm4	MCM4
Mcm5	MCM5
Mcm6	MCM6
Mcm7	MCM7
Orc6	ORC6
Pola1	POLA1
Pola2	POLA2
Pole	POLE
Pole2	POLE2
Prim1	PRIM1
Rpa2	RPA2
Tirap	TIRAP
Abhd14b	ABHD14B
Aldh1a7	ALDH1A1
Ces1d	CES1
Chac1	CHAC1
Ggt1	GGT1
Tpst1	TPST1
Aurkb	AURKB
B9d2	B9D2
Bub1	BUB1
Bub1b	BUB1B
Ccna2	CCNA2
Ccnb1	CCNB1
Ccne1	CCNE1
Ccne2	CCNE2
Cdc20	CDC20
Cdc25c	CDC25C
Cdca8	CDCA8
Cenpa	CENPA
Cenph	CENPH
Cenpi	CENPI
Cenpm	CENPM
Cenpn	CENPN
Cenpp	CENPP
Cenpq	CENPQ
Chek1	CHEK1
Chek2	CHEK2
Clspn	CLSPN
Dsn1	DSN1
Ercc6l	ERCC6L
Gtse1	GTSE1
Incenp	INCENP
Mad2l1	MAD2L1
Ndc80	NDC80
Nde1	NDE1
Nsl1	NSL1
Nuf2	NUF2
Nup37	NUP37
Nup43	NUP43
Orc1	ORC1
Pkmyt1	PKMYT1
Plk1	PLK1
Pmf1	PMF1
Ppp2r5a	PPP2R5A
Psma1	PSMA1
Psma4	PSMA4
Psmb4	PSMB4
Psmd14	PSMD14
Rad9a	RAD9A
Rfc2	RFC2
Rfc3	RFC3
Rfc4	RFC4
Rfc5	RFC5
Rpa3	RPA3
Sgo1	SGO1
Spc24	SPC24
Spc25	SPC25
Sumo1	SUMO1
Topbp1	TOPBP1
Ube2c	UBE2C
Ube2s	UBE2S
Wee1	WEE1
Ywhah	YWHAH
Zwilch	ZWILCH
Zwint	ZWINT
Col1a1	COL1A1
Col1a2	COL1A2
Sdc2	SDC2
Slc16a1	SLC16A1
Cul1	CUL1
Psma2	PSMA2
Psma3	PSMA3
Psma7	PSMA7
Psmb1	PSMB1
Psmb2	PSMB2
Psmb3	PSMB3
Psmb5	PSMB5
Psmb6	PSMB6
Psmb7	PSMB7
Psmc1	PSMC1
Psmc2	PSMC2
Psmc3	PSMC3
Psmc4	PSMC4
Psmc5	PSMC5
Psmc6	PSMC6
Psmd11	PSMD11
Psmd12	PSMD12
Psmd13	PSMD13
Psmd4	PSMD4
Psmd6	PSMD6
Psmd7	PSMD7
Psmd8	PSMD8
Psmd9	PSMD9
Uba52	UBA52
Ube2m	UBE2M
Plat	PLAT
Plau	PLAU
S100a10	S100A10
Serpine1	SERPINE1
Evl	EVL
Itpk1	ITPK1
Kif11	KIF11
Tubb6	TUBB6
Aaas	AAAS
Ap1s1	AP1S1
Ap1s2	AP1S2
Atp6v1h	ATP6V1H
Elmo1	ELMO1
Hmga1	HMGA1
Ndc1	NDC1
Nup210	NUP210
Nup35	NUP35
Nup50	NUP50
Ran	RAN
Ranbp1	RANBP1
Rcc1	RCC1
Xpo1	XPO1
Cd300ld	CD300LF
Hcst	HCST
Xaf1	XAF1
Uba7	UBA7
Ube2l6	UBE2L6
Adcy4	ADCY4
Adrb2	ADRB2
Furin	FURIN
Gnb4	GNB4
Myo5a	MYO5A
Nt5e	NT5E
Prkx	PRKX
Pstpip1	PSTPIP1
Arhgap45	ARHGAP45
Arhgap9	ARHGAP9
Cd53	CD53
Clec12a	CLEC12A
Ctsz	CTSZ
Dok3	DOK3
Fabp5	FABP5
Glipr1	GLIPR1
Gmfg	GMFG
Hvcn1	HVCN1
Npc2	NPC2
Adh1	ADH1A
Cyp24a1	CYP24A1
Cyp39a1	CYP39A1
Dusp7	DUSP7
Fscn1	FSCN1
Rhou	RHOU
Socs2	SOCS2
Anapc10	ANAPC10
Fen1	FEN1
Gins1	GINS1
Lig1	LIG1
Pcna	PCNA
Pold1	POLD1
Pold2	POLD2
Pold4	POLD4
Pole3	POLE3
Ube2e1	UBE2E1
Actb	ACTB
Bid	BID
Jun	JUN
Fli1	FLI1
Fosb	FOSB
Pim1	PIM1
Traf3ip3	TRAF3IP3
Dusp14	DUSP14
Hbegf	HBEGF
Arl4d	ARL4D
Col3a1	COL3A1
Cycs	CYCS
Lars2	LARS2
Nfkbie	NFKBIE
Rrm2	RRM2
Acap1	ACAP1
Areg	AREG
Sephs2	SEPHS2
Txnrd1	TXNRD1
Ikbke	IKBKE
Cd37	CD37
Igsf6	IGSF6
Ppp1r18	PPP1R18
Rnase6	RNASE6
Adamts5	ADAMTS5
Junb	JUNB
Krt16	KRT16
Slc37a2	SLC37A2
Spp1	SPP1
