# Supplementary material for: Molecular Target Discovery and Systemic Mechanism Analysis of Teriflunomide for Dry Eye Disease
Source: Curr Issues Mol Biol. 2026 May 9;48(5):492. doi: 10.3390/cimb48050492 (PMC13206075; doi:10.3390/cimb48050492)
Supplement: Supplementary file 1 [file cimb-48-00492-s001.zip › TableS2.csv]

Target Name	ChEMBL-ID	UniProt ID	PDB Visualization	TTD ID	Probability	Model accuracy
Monoamine oxidase B	CHEMBL2039	P27338	1S3E	Not Available	96.32%	92.51%
Epoxide hydratase	CHEMBL2409	P34913	5AM2	T35734	94.47%	94.09%
Indoleamine 2,3-dioxygenase	CHEMBL4685	P14902	6E43	T89697	91.93%	96.38%
Bcr/Abl fusion protein	CHEMBL2096618	P00519	5N7E	Not Available	90.18%	85.83%
Nuclear factor NF-kappa-B p105 subunit	CHEMBL3251	P19838	1SVC	Not Available	89.64%	96.09%
Pregnane X receptor	CHEMBL3401	O75469	6TFI	T82702	88.67%	94.73%
Glucose transporter	CHEMBL2535	P11166	6THA	Not Available	86.41%	98.75%
Beta-glucocerebrosidase	CHEMBL2179	P04062	6TN1	T84173	85.71%	85.31%
Glycine transporter 2	CHEMBL3060	Q9Y345	Not Available	Not Available	84.81%	99.17%
Transcription intermediary factor 1-alpha	CHEMBL3108638	O15164	4YBM	Not Available	84.59%	95.56%
Histone-lysine N-methyltransferase, H3 lysine-79 specific	CHEMBL1795117	Q8TEK3	3UWP	Not Available	83.97%	93.56%
Muscarinic acetylcholine receptor M5	CHEMBL2035	P08912	6OL9	T79961	83.51%	94.62%
Methionine aminopeptidase 2	CHEMBL3922	P50579	1B6A	T75596	82.31%	97.28%
Kruppel-like factor 5	CHEMBL1293249	Q13887	Not Available	Not Available	81.66%	86.33%
Excitatory amino acid transporter 1	CHEMBL3085	P43003	5LM4	Not Available	81.62%	94.67%
C-C chemokine receptor type 2	CHEMBL4015	P41597	5T1A	T89988	81.01%	98.57%
DNA topoisomerase II alpha	CHEMBL1806	P11388	6ZY5	T17048	80.42%	89%
Excitatory amino acid transporter 2	CHEMBL4973	P43004	Not Available	Not Available	78.77%	98.75%
Protein-tyrosine phosphatase 2C	CHEMBL3864	Q06124	5EHR	T13057	78.76%	94.42%
Bile acid receptor FXR	CHEMBL2047	Q96RI1	6HL1	Not Available	78.36%	96.1%
Caspase-6	CHEMBL3308	P55212	2WDP	Not Available	77.73%	97.56%
Casein kinase II alpha/beta	CHEMBL3038477	P67870	6TLS	T51565	77.45%	99.23%
Excitatory amino acid transporter 3	CHEMBL2721	P43005	6X2L	Not Available	77.16%	93.5%
Sodium channel protein type III alpha subunit	CHEMBL5163	Q9NY46	Not Available	T76937	77.04%	96.9%
ADAM10	CHEMBL5028	O14672	6BE6	T31902	76.05%	97.5%
Androgen Receptor	CHEMBL1871	P10275	3V49	T11211	75.87%	96.43%
E3 SUMO-protein ligase CBX4	CHEMBL3232685	O00257	5EPL	Not Available	75.81%	93%
G-protein coupled receptor 55	CHEMBL1075322	Q9Y2T6	Not Available	T87670	75.47%	78.15%
Muscarinic acetylcholine receptor M1	CHEMBL216	P11229	6OIJ	T28893	75.03%	94.23%
DNA-(apurinic or apyrimidinic site) lyase	CHEMBL5619	P27695	6BOW	T13348	75.01%	91.11%
Nuclear factor erythroid 2-related factor 2	CHEMBL1075094	Q16236	2FLU	Not Available	74.75%	96%
Proteasome component C5	CHEMBL4208	P20618	6KWY	Not Available	74.45%	90%
Cytochrome P450 3A4	CHEMBL340	P08684	5VCC	T37848	73.96%	91.19%
G-protein coupled bile acid receptor 1	CHEMBL5409	Q8TDU6	7CFM	T86273	73.49%	93.65%
Glycine receptor subunit alpha-1	CHEMBL5845	P23415	4X5T	T50269	72.34%	90.71%
PI3-kinase p110-alpha/p85-alpha	CHEMBL2111367	P27986	4JPS	T80276	71.62%	94.33%
Neuronal acetylcholine receptor; alpha4/beta4	CHEMBL1907591	P30926	6UR8	T70967	71.53%	100%
PI3-kinase p110-beta subunit	CHEMBL3145	P42338	Not Available	T05031	70.39%	98.75%
Tyrosine-protein kinase FRK	CHEMBL4223	P42685	Not Available	Not Available	70.37%	71.25%
Lysosomal Pro-X carboxypeptidase	CHEMBL2335	P42785	3N2Z	Not Available	70.14%	100%
Sphingosine 1-phosphate receptor Edg-8	CHEMBL2274	Q9H228	Not Available	T50089	70.12%	100%
Niemann-Pick C1 protein	CHEMBL1293277	O15118	6W5S	Not Available	70.04%	81.11%
Prostanoid EP1 receptor	CHEMBL1811	P34995	Not Available	T15497	68.18%	95.71%
Serotonin 2c (5-HT2c) receptor	CHEMBL225	P28335	6BQH	T83813	67.59%	89.62%
Ephrin type-B receptor 2	CHEMBL3290	P29323	3ZFM	T73756	66.63%	78%
NADPH oxidase 1	CHEMBL1287628	Q9Y5S8	Not Available	Not Available	66.58%	95.48%
Serine/threonine protein kinase NLK	CHEMBL5364	Q9UBE8	Not Available	Not Available	66.2%	79%
Free fatty acid receptor 1	CHEMBL4422	O14842	5TZR	Not Available	65.88%	93.33%
Dual specificity protein kinase CLK4	CHEMBL4203	Q9HAZ1	6FYV	Not Available	65.35%	94.45%
Cathepsin S	CHEMBL2954	P25774	2C0Y	T68290	64.98%	95.6%
Muscarinic acetylcholine receptor M4	CHEMBL1821	P08173	5DSG	T20709	64.58%	94.08%
Nuclear receptor ROR-beta	CHEMBL3091268	Q92753	Not Available	Not Available	63.87%	95.5%
Galectin-3	CHEMBL4531	P17931	6FOF	T72038	63.34%	96.9%
Nitric oxide synthase, inducible	CHEMBL4481	P35228	3E7G	T02703	62.76%	94.8%
Pyroglutamylated RFamide peptide receptor	CHEMBL5852	Q96P65	Not Available	Not Available	62.27%	85%
Serine/threonine-protein kinase mTOR	CHEMBL2842	P42345	6BCX	T75243	62.26%	92.78%
Voltage-gated T-type calcium channel alpha-1H subunit	CHEMBL1859	O95180	Not Available	T54644	62.17%	98.57%
Dual specificity protein phosphatase 3	CHEMBL2635	P51452	3F81	Not Available	60.37%	94%
Serotonin 2a (5-HT2a) receptor	CHEMBL224	P28223	6WHA	T32060	60.06%	91.43%
Muscarinic acetylcholine receptor M2	CHEMBL211	P08172	5ZKC	T46185	59.88%	94.97%
Signal transducer and activator of transcription 1-alpha/beta	CHEMBL6101	P42224	1YVL	T64205	59.77%	72.62%
Amine oxidase, copper containing	CHEMBL3437	Q16853	2C10	T69619	59.72%	94%
Proteasome subunit beta type-9	CHEMBL1944495	P28065	6E5B	Not Available	59.6%	97.5%
Non-receptor tyrosine-protein kinase TNK1	CHEMBL5334	Q13470	Not Available	Not Available	58.35%	73.33%
P2X purinoceptor 4	CHEMBL2104	Q99571	Not Available	T60330	58.22%	97.5%
Dual specificity phosphatase Cdc25C	CHEMBL2378	P30307	3OP3	Not Available	58.03%	96.67%
Plasminogen activator inhibitor-1	CHEMBL3475	P05121	3CVM	T15556	57.97%	83%
Vascular endothelial growth factor receptor 1	CHEMBL1868	P17948	5T89	Not Available	57.62%	96.47%
Voltage-gated N-type calcium channel alpha-1B subunit	CHEMBL4478	Q00975	Not Available	T38338	57.32%	97.14%
Adenosine A2b receptor	CHEMBL255	P29275	Not Available	T86679	57.3%	98.59%
Coagulation factor XIII	CHEMBL4530	P00488	4KTY	Not Available	56.94%	96%
Kinesin-like protein 1	CHEMBL4581	P52732	6TIW	T28484	56.43%	93.18%
Lysine-specific histone demethylase 1	CHEMBL6136	O60341	5L3D	Not Available	56.12%	95.58%
Neurokinin 1 receptor	CHEMBL249	P25103	6HLP	T47094	55.68%	99.17%
Beta-glucosidase	CHEMBL3761	Q9HCG7	Not Available	Not Available	55.61%	99%
Thyroid hormone receptor alpha	CHEMBL1860	P10827	3ILZ	T79591	55.37%	99.15%
Beta-glucuronidase	CHEMBL2728	P08236	3HN3	T96413	54.84%	77.68%
Cathepsin D	CHEMBL2581	P07339	4OD9	T67102	54.76%	98.95%
Lipoxin A4 receptor	CHEMBL4227	P25090	6OMM	Not Available	54.73%	100%
NT-3 growth factor receptor	CHEMBL5608	Q16288	6KZD	Not Available	54.72%	95.89%
Protein Mdm4	CHEMBL1255126	O15151	6Q9Y	T36741	54.63%	90.2%
Choline kinase alpha	CHEMBL3117	P35790	4DA5	T55709	54.47%	78%
G protein-coupled receptor 44	CHEMBL5071	Q9Y5Y4	6D27	T61722	54.46%	96%
Neurotensin receptor 2	CHEMBL2514	O95665	Not Available	Not Available	54.44%	100%
Melanin-concentrating hormone receptor 1	CHEMBL344	Q99705	Not Available	T09572	54.13%	92.5%
Protein tyrosine kinase 2 beta	CHEMBL5469	Q14289	4EKU	T07087	54.07%	91.03%
Cathepsin K	CHEMBL268	P43235	5Z5O	T11388	53.87%	96.85%
Transient receptor potential cation channel subfamily A member 1	CHEMBL6007	O75762	6V9V	T84040	53.63%	92.17%
Endoplasmic reticulum aminopeptidase 1	CHEMBL5939	Q9NZ08	6Q4R	Not Available	53.54%	100%
Glutamate NMDA receptor; GRIN1/GRIN2B	CHEMBL1907603	Q05586	5EWM	Not Available	53.51%	95.89%
Prostanoid EP2 receptor	CHEMBL1881	P43116	7CX2	T38529	53.21%	93%
Serine/threonine-protein kinase ULK3	CHEMBL5047	Q6PHR2	6FDY	Not Available	53.08%	78.5%
Nuclear receptor subfamily 4 group A member 1	CHEMBL1293229	P22736	4RZF	Not Available	53.02%	78%
TRAF2- and NCK-interacting kinase	CHEMBL4527	Q9UKE5	2X7F	Not Available	52.91%	70%
Trypsin I	CHEMBL209	P07477	2RA3	T27602	52.88%	90%
Endoplasmic reticulum-associated amyloid beta-peptide-binding protein	CHEMBL4159	Q99714	2O23	Not Available	52.58%	70.16%
Cyclin-dependent kinase 1/cyclin B1	CHEMBL1907602	P06493	6GU2	T49898	52.39%	91.24%
Dipeptidyl peptidase II	CHEMBL3976	Q9UHL4	4EBB	Not Available	52.24%	92.29%
Discoidin domain-containing receptor 2	CHEMBL5122	Q16832	6FER	Not Available	52.1%	92.73%
Telomerase reverse transcriptase	CHEMBL2916	O14746	7BG9	T86052	52.07%	90%
Integrin alpha-IIb/beta-3	CHEMBL2093869	P05106	3FCS	Not Available	52.06%	95.42%
Muscarinic acetylcholine receptor M3	CHEMBL245	P20309	Not Available	T67684	51.96%	97.53%
Histone deacetylase 11	CHEMBL3310	Q96DB2	Not Available	Not Available	51.69%	88.56%
Cyclooxygenase-1	CHEMBL221	P23219	6Y3C	Not Available	51.03%	90.17%
Lysine-specific demethylase 6B	CHEMBL1938211	O15054	6F6D	Not Available	50.89%	83.33%
Tyrosine-protein kinase receptor RET	CHEMBL2041	P07949	6Q2O	T60631	50.8%	91.79%
Isocitrate dehydrogenase [NADP] cytoplasmic	CHEMBL2007625	O75874	6BKX	T69563	50.58%	99%
Cystic fibrosis transmembrane conductance regulator	CHEMBL4051	P13569	6MSM	T55654	50.46%	95.71%
Ectonucleotide pyrophosphatase/phosphodiesterase family member 1	CHEMBL5925	P22413	6WFJ	Not Available	50.45%	92.38%
Multidrug resistance-associated protein 1	CHEMBL3004	P33527	4C3Z	T11288	50.34%	96.37%
G-protein coupled receptor 6	CHEMBL3714130	P46095	Not Available	Not Available	50.18%	97.36%
Dual specificity phosphatase Cdc25B	CHEMBL4804	P30305	1QB0	Not Available	50.02%	79.5%
DCN1-like protein 1	CHEMBL4105838	Q96GG9	6BG3	Not Available	50.01%	95%
